# Supplementary material for: A perspective on epigenomic aging processes in the human brain and their plasticity in patients with mental disorders – a systematic review
Source: Neurogenetics. 2024 Jul 5;25(4):351–66. doi: 10.1007/s10048-024-00771-x (PMC11534990; doi:10.1007/s10048-024-00771-x)
Supplement: Supplementary file 1 — Supplementary file1 Table S1. File ‘Table_S1.xls’ contains a technical comparison between the analyzed studies. This table provides a technical comparison of the studies analyzed in the research, focusing on various aspects such as the disorder studied, data sources, study groups, genotyping methods, DNA methylation analysis, mitochondrial DNA copy number assessment, telomere length evaluation, added sample information, epigenetic clock models used, number of CpGs analyzed, GEO datasets used, and sources of the studies. (XLSX 14 KB) [file 10048_2024_771_MOESM1_ESM.xlsx]

## Sheet: Technical comparison
Study	Disorder	Source	Study group (diseased|control)	Data (original or public database download)	Genotyping	DNA methylation	mitochondrial DNA copy number	telomere length	Added sample information	Epigenetic clock model	No. CpGs	GEO Dataset(s)	Source
Wolf et al. 2021	Psychopathology'/PTSD	brain	DNAm: n=114, no ctrl group RNA-seq: n=92, no ctrl group genotype|epigenotype association	original	Infinium Omni2.5-8 (motor cortex) Gtoi: rs9315202 (Klotho)	Infinium MethylationEPIC (dlPFC, vmPFC, motor cortex)	n.a.	n.a.	Brodmann's areas 9 and 49 Brodmann's areas 12 and 32 motor cortex	Horvath	335 (overlapping with 353 CpG sites of 450K arryas)	n.a.	n.a.
Wu et al. 2021	Schizophrenia	bood	1069|1264	public database download	n.a.	HumanMethylation27k BeadChip HumanMethylation450k BeadChip HumanMethylation450k BeadChip HumanMethylation450k BeadChip HumanMethylation450k BeadChip HumanMethylation450k BeadChip	n.a.	n.a.	n.a.	Horvath Hannum Levine	up to353 (Horvath) up to 71 (Hannum) up to 513 (Levine)	GSE41037 GSE41169 GSE80417 GSE84727 GSE116378 GSE116379	Horvath et al. Horvath et al. Hannon et al. Hannon et al. Boks et al. Boks et al.
		brain	500|711	public database download		HumanMethylation27k BeadChip HumanMethylation450k BeadChip HumanMethylation450k BeadChip HumanMethylation450k BeadChip HumanMethylation450k BeadChip HumanMethylation450k BeadChip HumanMethylation450k BeadChip	n.a.	n.a.	Cerebellum Frontal cortex Frontal cortex Cerebellum; Frontal cortex Frontal cortex Cerebellum; Hippocampus; Striatum Frontal cortex			GSE38873 GSE61107 GSE61380 GSE61431 GSE74193 GSE89707 GSE128601	Chen et al., Wockner et al., Pidsley et al., Pidsley et al., Jaffe et al., Viana et al., Torabi et al.
Fries et al. 2017	Bipolar disorders	blood	22|(16 BD siblings)|20	original	n.a.	HumanMethylation450k BeadChip	qPCR (ref: HBB gene)	qPCR (ref: HBB gene)	buffy coat	Horvath	353	n.a.	n.a.
		brain	47|47	public database download	n.a.	HumanMethylation27 BeadChip	n.a.	n.a.	Cerebellum	Horvath	up to 353	GSE38873	Chen et al.
Fries et al. 2020	Bipolar disorders	brain	32|32	original	n.a.	Infinium MethylationEPIC	qPCR (ref: HBB gene)	qPCR (ref: HBB gene)	Hippocampus	Horvath	335 (overlapping with 353 CpG sites of 450K arryas)	GSE129428	Fries et al. 2020
Han et al. 2018	Major depressive disorder	blood	811|319	original	previous work (Boomsma et al., European Journal of Human Genetics (2008) 16,335–342)	MBD-seq	n.a.	n.a.	from Netherlands Study of De- pression and Anxiety (NESDA) biobank material	MDP-seq adapted Horvath	no self-limit (r=0.94 between predicted DNAm age and chronological age)	dBGaP (www.ncbi.nlm.nih.gov/dbgap)	Han et al. 2018 Boosma et al. 2008
		brain	74|64	original	n.a.	MBD-seq	n.a.	n.a.	Brodmann’s areas 10 and 25	MDP-seq adapted Horvath	100,000 CpGs, correlation of 0.69 between predicted DNAm age and chronological age
Li et al. 2018	Major depressive disorder	brain	20|20 (subset Murphy et al. 2017) 29|29 (Guintivano et al. 2013)	public database download	n.a.	HumanMethylation450k BeadChip	n.a.	n.a.	Prefrontal subregions: Brodmann area 11/25 (Murphy) Frontal cortex (neuronal nuclei: neuron plus glia) (Guintivano)	Horvath	353	GSE88890 GSE41826	Murphy et al. Guintivano et al.
Voizey et al. 2017	Schizophrenia	brain	24|24 (Jaffe et al. 2016) 175|217 (Replication data set)	public database download	n.a.	HumanMethylation450k BeadChip	n.a.	n.a.	Frontal cortex	Horvath	353	GSE61107 GSE74193	Wockner et al. Jaffe et al.
Viana et al. 2017	Schizophrenia	brain	41|47	original	Schizophrenia Working Group of the Psychiatric Genomics Consortium, Nature volume 511, pages 421–427 (2014) available: NIMH Genetics Repository (https://www.nimhgenetics.org)	HumanMethylation450k BeadChip	n.a.	n.a.	Prefrontal cortex BA9 Striatum Hippocampus cerebellum	Horvath	353	GSE89707	Viana et al.
Rosen et al. 2018	Alcohol dependence	blood	59|70 143|186	original (AND) public database download	n.a.	HumanMethylation450k BeadChip	n.a.	n.a.	n.a. Grady Trauma Project	Horvath	353	GSE72680	Zannas et al.
		liver	46|46	public database download	n.a.	Infinium MethylationEPIC	n.a.	n.a.	alcoholic liver cirrhosis	Horvath	335 (overlapping with 353 CpG sites of 450K arryas)	GSE60753	Hlady et al.
		brain	23|23	public database download	n.a.	HumanMethylation450k BeadChip	n.a.	n.a.	prefrontal cortex	Horvath	353	GSE49393	Xu et al.
McKinney et al. 2017	Schizophrenia	brain	22|22	original	n.a.	HumanMethylation450k BeadChip	n.a.	n.a.	superior temporal gyrus	Horvath	353	n.a.	n.a.
McKinney et al. 2018	Schizophrenia	brain	195|232	public database download	n.a.	HumanMethylation450k BeadChip	n.a.	n.a.	Frontal cortex	Horvath	353	GSE74193	Jaffe et al.
		blood	332|304 260|405	public database download	n.a.	HumanMethylation450k BeadChip	n.a.	n.a.		Horvath	353	GSE80417 GSE80427	Hannon et al. Hannon et al.
De Oliveira et al. 2021	Obsessive compulsive disorder	brain	8|8	original	n.a.	HumanMethylation450k BeadChip	n.a.	n.a.	corticostriatal areas	Horvath	353	GSE148021	De Oliveira et al.
